# Supplementary material for: A multimodal human protein embeddings database: DeepDrug Protein Embeddings Bank (DPEB)
Source: NAR Genom Bioinform. 2026 Apr 28;8(2):lqag042. doi: 10.1093/nargab/lqag042 (PMC13137052; doi:10.1093/nargab/lqag042)
Supplement: lqag042_Supplemental_Files [file lqag042_supplemental_files.zip]

Archive with 2 entries (2 files):
- DPEB Supplementary.pdf
- DPEB-main.zip
